# Supplementary material for: Catheter Ablation of Atrial Fibrillation in Patients with Previous Lobectomy or Partial Lung Resection: Long-Term Results of an International Multicenter Study
Source: J Clin Med. 2022 Mar 8;11(6):1481. doi: 10.3390/jcm11061481 (PMC8955984; doi:10.3390/jcm11061481)
Supplement: Supplementary file 1 [file jcm-11-01481-s001.zip]

Archive with 1 entries (1 files):
- jcm-1578404-supplementary.pdf
